# Supplementary material for: QTL mapping and genomic prediction of resistance to apple blotch (Diplocarpon coronariae)
Source: Mol Breed. 2026 May 2;46(5):44. doi: 10.1007/s11032-026-01666-5 (PMC13135599; doi:10.1007/s11032-026-01666-5)
Supplement: Supplementary file 1 — Supplementary Material 1 [file 11032_2026_1666_MOESM1_ESM.xlsx]

## Sheet: Sheet 1
MUNQ	PL-Code	PI_number	N_trees_2022	N_trees_2023	N_trees_2024	BLUEs
1343	14-001-435		2	2	2	1.66667
1126	14-001-1316		2	2	2	2.16667
1023	14-001-688		2	1	1	2.42675
205	14-001-1894		2	2	2	2.5
1348	14-001-478		2	2	2	2.5
200	14-001-796		4	4	3	2.5145
114	14-001-2289		2	2	2	2.66667
1134	14-001-2566		3	2	2	2.69706
1028	14-001-1513		2	1	2	2.7091
197	14-001-1864		2	2	2	2.83333
440	14-001-1867		2	2	2	2.83333
1244	14-001-1844		2	2	2	2.94811
1112	14-001-2619		2	2	2	3
11	14-001-2538		2	2	2	3.16667
670	14-001-859		4	4	4	3.16667
807	14-001-2132		2	2	2	3.16667
1198	14-001-2742		2	2	2	3.16667
1242	14-001-1015		6	6	6	3.22222
176	14-001-380		2	2	2	3.33333
234	14-001-577		4	4	4	3.33333
309	14-001-2165		2	2	2	3.33333
759	14-001-2794		8	8	8	3.33333
1127	14-001-107xx		2	1	1	3.33751
75	14-001-2878		4	4	4	3.5
1100	14-001-391	PI_134824	2	2	2	3.5
1251	14-001-327		2	2	2	3.5
757	14-001-1449		4	4	4	3.58333
171	14-001-2734		2	2	2	3.66667
1002	14-001-1350	PI_590188	2	2	2	3.66667
1016	14-001-158		2	2	2	3.66667
52	14-001-534		2	1	2	3.71566
202	14-001-2292		4	4	4	3.75
58	14-001-2009		2	1	1	3.78055
1019	14-001-334		2	2	2	3.83333
1038	14-001-425		2	2	2	3.83333
1377	14-001-132		2	2	2	3.83333
1015	14-001-1220		2	2	2	4
1054	14-001-90		2	2	2	4
23	14-001-1862		2	1	1	4.08625
722	14-001-1458		6	5	4	4.10527
1036	14-001-2534		2	2	2	4.16667
3340	14-001-2259	PI_383505	2	2	2	4.16667
312	14-001-2713		2	2	1	4.26229
69	14-001-30		2	2	1	4.31723
10	14-001-44		4	4	4	4.33333
15	14-001-2031		4	4	4	4.33333
85	14-001-414		2	2	2	4.33333
87	14-001-2283		4	4	4	4.33333
95	14-001-1049		2	2	2	4.33333
764	14-001-908		4	2	2	4.4169
8	14-001-300		1	1	1	4.44811
81	14-001-426		2	2	2	4.5
83	14-001-989		2	2	2	4.5
2506	14-001-2682		2	2	2	4.5
82	14-001-2858		4	4	4	4.58333
13	14-001-178xx		2	2	2	4.66667
1021	14-001-67		2	2	2	4.66667
1333	14-001-1379		2	2	2	4.66667
5249	14-001-1880		4	4	4	4.66667
561	14-001-1270		2	1	2	4.77136
97	14-001-1343		4	4	4	4.83333
115	14-001-2239		2	2	2	4.83333
1031	14-001-2811		2	2	2	4.83333
1045	14-001-1759		2	2	2	4.83333
3263	14-001-643		2	2	2	4.83333
795	14-001-1353		2	1	1	4.89139
1095	14-001-2136		2	1	1	4.93553
435	14-001-434		2	2	1	4.93831
231	14-001-26		4	4	4	5
21	14-001-1305		2	2	1	5.10019
46	14-001-2590		2	2	2	5.16667
96	14-001-1261		2	2	2	5.16667
118	14-001-1882		2	2	2	5.16667
583	14-001-2278		2	2	2	5.16667
5242	14-001-1893		2	2	2	5.16667
264	14-001-514		2	2	2	5.33333
448	14-001-1275		2	2	2	5.33333
566	14-001-3016		2	2	2	5.33333
1025	14-001-2748		2	2	2	5.33333
1103	14-001-362		2	2	2	5.33333
313	14-001-2138		2	2	2	5.5
761	14-001-1481xx		2	2	2	5.5
3612	14-001-1165		2	2	2	5.5
340	14-001-923		4	3	4	5.53164
537	14-001-1991		2	2	2	5.66667
1049	14-001-2992		2	2	2	5.66667
326	14-001-1420		4	3	3	5.72649
79	14-001-623		2	2	2	5.83333
72	14-001-948		2	2	2	5.83333
142	14-001-1259		4	4	4	5.83333
37	14-001-2793		8	7	7	5.86052
375	14-001-401		4	4	4	5.91667
943	14-001-2568		2	2	2	6
997	14-001-1324		2	2	2	6
1252	14-001-1871	PI_537000	2	2	2	6
1114	14-001-2274		2	1	2	6.018
301	14-001-2556		4	4	4	6.08333
585	14-001-3002		4	4	4	6.08333
455	14-001-2705		4	3	4	6.11996
3232	14-001-1031	PI_589131	2	1	2	6.16611
91	14-001-2282		2	2	2	6.16667
629	14-001-540		6	6	6	6.16667
687	14-001-1572		2	2	2	6.16667
20	14-001-1277		2	2	2	6.33333
468	14-001-613		2	2	2	6.33333
50	14-001-2658		4	4	4	6.41667
99	14-001-1347		4	4	4	6.41667
693	14-001-1154		2	2	2	6.66667
29	14-001-192		2	2	2	6.83333
1047	14-001-1869		2	1	2	6.9327
3628	14-001-2044		2	2	2	7
3549	14-001-1879		2	2	1	7.06809
1345	14-001-1868		2	1	2	7.12744
1091	14-001-2268		2	2	2	7.16667
137	14-001-2065		2	2	2	7.33333
1213	14-001-3025		2	2	2	7.33333
1339	14-001-1876		2	2	2	7.33333
638	14-001-1431		2	1	1	7.38011
65	14-001-2554		58	50	56	7.43275
1335	14-001-1885		2	2	2	7.66667
55	14-001-1857		2	2	2	7.83333
605	14-001-1883		2	2	2	8

## Sheet: Readme
Molecular Breeding
QTL mapping and genomic prediction of resistance to apple blotch (Diplocarpon coronariae)
Michaela Jung1, Bettina Hänni1,2, Hélène Muranty3, Andrea Patocchi1
1Agroscope, Mueller-Thurgau-Strasse 29, 8820 Waedenswil, Switzerland
2Fructus, Mueller-Thurgau-Strasse 29, 8820 Waedenswil, Switzerland
3Univ Angers, Institut Agro, INRAE, IRHS, SFR QuaSaV, F-49000 Angers, France
Corresponding authors: Michaela Jung, michaela.jung@agroscope.admin.ch; Andrea Patocchi, andrea.patocchi@agroscope.admin.ch
Online Resource 1: A list of genotypes in the diversity panel, including their MUNQ (Malus UNiQue genotype code), PL-Code, PI number, the number of replicates (N) phenotyped per genotype in each year, and the best linear unbiased estimates (BLUEs) across years
