# Supplementary material for: QTL mapping and genomic prediction of resistance to apple blotch (Diplocarpon coronariae)
Source: Mol Breed. 2026 May 2;46(5):44. doi: 10.1007/s11032-026-01666-5 (PMC13135599; doi:10.1007/s11032-026-01666-5)
Supplement: Supplementary file 2 — Supplementary Material 2 [file 11032_2026_1666_MOESM2_ESM.xlsx]

## Sheet: Sheet 1
Cross	Chromosome	Maximum gap (Mb)
Topaz × Granny Smith	1	4.09575
Topaz × Parkapfel	1	4.09575
Topaz × Granny Smith	2	1.78969
Topaz × Parkapfel	2	1.78969
Topaz × Granny Smith	3	2.51675
Topaz × Parkapfel	3	2.97122
Topaz × Granny Smith	4	3.5291
Topaz × Parkapfel	4	3.15311
Topaz × Granny Smith	5	9.17292
Topaz × Parkapfel	5	2.53668
Topaz × Granny Smith	6	3.22465
Topaz × Parkapfel	6	3.22546
Topaz × Granny Smith	7	1.44875
Topaz × Parkapfel	7	1.52798
Topaz × Granny Smith	8	2.16996
Topaz × Parkapfel	8	2.05797
Topaz × Granny Smith	9	5.13191
Topaz × Parkapfel	9	3.56009
Topaz × Granny Smith	10	2.31242
Topaz × Parkapfel	10	2.4437
Topaz × Granny Smith	11	5.54255
Topaz × Parkapfel	11	5.14112
Topaz × Granny Smith	12	2.43148
Topaz × Parkapfel	12	7.11031
Topaz × Granny Smith	13	3.72718
Topaz × Parkapfel	13	5.93597
Topaz × Granny Smith	14	2.92459
Topaz × Parkapfel	14	2.1296
Topaz × Granny Smith	15	2.22695
Topaz × Parkapfel	15	1.55186
Topaz × Granny Smith	16	4.43361
Topaz × Parkapfel	16	3.12275
Topaz × Granny Smith	17	2.80217
Topaz × Parkapfel	17	3.05064

## Sheet: Readme
Molecular Breeding
QTL mapping and genomic prediction of resistance to apple blotch (Diplocarpon coronariae)
Michaela Jung1, Bettina Hänni1,2, Hélène Muranty3, Andrea Patocchi1
1Agroscope, Mueller-Thurgau-Strasse 29, 8820 Waedenswil, Switzerland
2Fructus, Mueller-Thurgau-Strasse 29, 8820 Waedenswil, Switzerland
3Univ Angers, Institut Agro, INRAE, IRHS, SFR QuaSaV, F-49000 Angers, France
Corresponding authors: Michaela Jung, michaela.jung@agroscope.admin.ch; Andrea Patocchi, andrea.patocchi@agroscope.admin.ch
Online Resource 2: Size of the largest physical interval lacking SNP coverage for each cross and chromosome
