# Supplementary material for: QTL mapping and genomic prediction of resistance to apple blotch (Diplocarpon coronariae)
Source: Mol Breed. 2026 May 2;46(5):44. doi: 10.1007/s11032-026-01666-5 (PMC13135599; doi:10.1007/s11032-026-01666-5)
Supplement: Supplementary file 3 — Supplementary Material 3 [file 11032_2026_1666_MOESM3_ESM.xlsx]

## Sheet: Sheet 1
QTL	SNP	Chromosome	Position	P.value	Trait	Cross	Reference_allele	Alternative_allele	Alleles_parent_1 (Topaz)	Alleles_parent_2
QTL1	SNP_FB_0513959	3	5178560	0.000144419	Defoliation MAX	Topaz × Granny Smith	T	G	TT	GT
QTL1	SNP_FB_0513959	3	5178560	0.000196036	Defoliation AUDPC	Topaz × Granny Smith	T	G	TT	GT
QTL2	RosBREEDSNP_SNP_GA_8684631_Lg5_01942_MAF10_327965_exon12	5	41348105	0.000184716	Disease MAX	Topaz × Granny Smith	C	T	CC	TC
QTL3	SNP_FB_0050205	10	40086241	0.000230209	Disease MAX	Topaz × Granny Smith	T	G	TT	GT
QTL3	SNP_FB_0050205	10	40086241	0.000255048	Disease AUDPC	Topaz × Granny Smith	T	G	TT	GT
QTL4	SNP_FB_0655287	6	6187851	2.54968e-05	Disease MAX	Topaz × Parkapfel	T	C	CT	CC
QTL4	SNP_FB_0655287	6	6187851	0.000227214	Disease AUDPC	Topaz × Parkapfel	T	C	CT	CC
QTL5	SNP_FB_0086989	11	31275782	0.000189144	Defoliation AUDPC	Topaz × Parkapfel	T	C	CT	TT

## Sheet: Readme
Molecular Breeding
QTL mapping and genomic prediction of resistance to apple blotch (Diplocarpon coronariae)
Michaela Jung1, Bettina Hänni1,2, Hélène Muranty3, Andrea Patocchi1
1Agroscope, Mueller-Thurgau-Strasse 29, 8820 Waedenswil, Switzerland
2Fructus, Mueller-Thurgau-Strasse 29, 8820 Waedenswil, Switzerland
3Univ Angers, Institut Agro, INRAE, IRHS, SFR QuaSaV, F-49000 Angers, France
Corresponding authors: Michaela Jung, michaela.jung@agroscope.admin.ch; Andrea Patocchi, andrea.patocchi@agroscope.admin.ch
Online Resource 3: List of associated SNPs and their charactesitics
